# Supplementary material for: Discovery of 16-Androstenes (Androstenone and Androstenol), Their Synthesis Pathway, and Possible Role in Reproduction of Mouse Deer (Moschiola indica)
Source: Cells. 2022 Nov 29;11(23):3837. doi: 10.3390/cells11233837 (PMC9735587; doi:10.3390/cells11233837)
Supplement: Supplementary file 1 [file cells-11-03837-s001.zip]

Archive with 1 entries (1 files):
- cells-2074748-supplementary.pdf
